# Supplementary material for: Multiple reader comparison of 2D TOF, 3D TOF, and CEMRA in screening of the carotid bifurcations: Time to reconsider routine contrast use?
Source: PLoS One. 2020 Sep 2;15(9):e0237856. doi: 10.1371/journal.pone.0237856 (PMC7467222; doi:10.1371/journal.pone.0237856)
Supplement: S1 Data — (XLSX) [file pone.0237856.s002.xlsx]

## Sheet: Sheet1
										stenosis: 1=0-30%, 2=31-50%, 3=51-70%, 4= >70%, 5 =Near occlusion, 6 =Occluded
										quality: 1 = Excellent, 2 = Good, 3=Fair, 4 = Poor, 5=Uninterpretable
patient_ID	side	RATER
			STENOSIS 2D	QUAL 2D	STENOSIS 3D	QUAL 3D	STENOSIS CE	QUAL CE
1	RT	1	4	3	1	3	2	2		RT	A		C		E
1	LT	1	1	3	1	2	1	1		LT	B		D		F
1	RT	2	2	5	1	4	3	1
1	LT	2	3	4	1	2	1	1
1	RT	3	3	3	1	3	2	2
1	LT	3	3	4	1	2	1	2
1	RT	4	1	5	1	3	3	2
1	LT	4	1	3	1	2	1	1
1	RT	5	1	5	1	4	4	2
1	LT	5	1	2	1	2	1	1
1	RT	6	1	4	1	4	3	2
1	LT	6	1	2	1	2	1	1
2	RT	1	1	1	1	1	1	3
2	LT	1	1	2	1	1	1	1
2	RT	2	1	2	1	2	1	2
2	LT	2	2	3	1	2	1	2
2	RT	3	1	3	1	2	1	3
2	LT	3	1	2	1	1	1	2
2	RT	4	1	1	1	1	1	1
2	LT	4	1	1	1	1	1	1
2	RT	5	1	1	1	1	1	4
2	LT	5	1	2	1	1	1	1
2	RT	6	1	1	1	1	1	4
2	LT	6	1	3	1	1	1	3
3	RT	1	1	3	1	2	1	2
	LT	1	1	3	1	1	1	2
	RT	2	1	3	2	4	2	2
	LT	2	2	4	2	3	1	1
	RT	3	1	3	1	2	1	2
	LT	3	1	4	1	2	1	1
	RT	4	1	3	1	3	1	1
	LT	4	1	3	1	2	1	1
	RT	5	1	3	1	2	1	1
	LT	5	1	3	1	2	1	1
	RT	6	1	1	1	1	1	2
	LT	6	1	3	1	1	1	1
4	RT	1	2	3	2	2	2	1
	LT	1	1	3	1	2	1	1
	RT	2	3	5	3	4	2	2
	LT	2	4	5	1	3	1	2
	RT	3	1	3	1	3	1	2
	LT	3	1	3	1	2	1	1
	RT	4	2	4	2	2	1	1
	LT	4	1	3	1	2	1	1
	RT	5	4	3	1	3	1	1
	LT	5	1	2	1	2	1	2
	RT	6	2	4	1	3	2	1
	LT	6	1	4	1	3	1	1
5	RT	1	1	2	1	1	1	2
	LT	1	1	2	1	2	1	3
	RT	2	1	4	1	2	2	4
	LT	2	1	1	1	4	2	5
	RT	3	1	1	1	1	1	2
	LT	3	1	1	1	2	6	4
	RT	4	1	1	1	1	1	3
	LT	4	1	2	1	2	1	5
	RT	5	1	1	1	1	3	3
	LT	5	1	2	1	3	6	2
	RT	6	1	1	1	2	1	3
	LT	6	1	1	1	4	1	4
6	RT	1	1	2	1	2	1	2
	LT	1	1	1	1	1	1	3
	RT	2	1	1	1	2	1	4
	LT	2	1	2	1	2	1	2
	RT	3	1	2	1	2	1	2
	LT	3	1	2	1	2	1	2
	RT	4	1	1	1	1	1	3
	LT	4	1	1	1	1	1	1
	RT	5	1	2	1	1	1	2
	LT	5	1	1	1	1	1	2
	RT	6	1	1	1	2	1	2
	LT	6	1	1	1	1	1	3
7	RT	1	1	1	1	1	1	2
	LT	1	1	3	1	2	1	1
	RT	2	1	3	1	3	1	2
	LT	2	4	4	1	4	1	3
	RT	3	1	1	1	2	1	2
	LT	3	1	2	1	2	1	3
	RT	4	1	1	1	2	1	1
	LT	4	1	1	1	2	1	3
	RT	5	1	1	1	1	1	1
	LT	5	1	2	1	2	1	2
	RT	6	1	1	1	1	1	2
	LT	6	4	4	1	2	1	3
8	RT	1	1	1	1	1	6	5
	LT	1	1	2	1	1	6	5
	RT	2	1	2	1	2	6	5
	LT	2	1	3	1	1	6	5
	RT	3	1	1	1	1	6	5
	LT	3	1	1	1	1	6	5
	RT	4	1	1	1	1	6	5
	LT	4	1	2	1	1	6	5
	RT	5	1	2	1	1	6	5
	LT	5	1	2	1	1	6	4
	RT	6	1	2	1	2	1	5
	LT	6	1	1	1	1	1	5
9	RT	1	3	3	1	3	2	1
	LT	1	1	2	1	2	1	1
	RT	2	3	3	1	5	3	4
	LT	2	1	3	1	3	1	1
	RT	3	1	2	1	3	2	2
	LT	3	1	2	1	2	1	2
	RT	4	1	3	1	4	1	1
	LT	4	1	2	1	2	1	1
	RT	5	4	2	2	4	5	2
	LT	5	1	2	1	3	1	1
	RT	6	3	3	2	4	3	1
	LT	6	1	2	1	2	1	2
10	RT	1	1	3	1	1	1	2
	LT	1	1	3	1	1	1	2
	RT	2	1	3	1	1	1	2
	LT	2	1	4	1	1	1	3
	RT	3	1	2	1	1	1	2
	LT	3	2	2	1	1	1	2
	RT	4	1	2	1	1	1	2
	LT	4	1	5	1	1	1	2
	RT	5	1	2	1	1	1	3
	LT	5	1	2	1	1	1	3
	RT	6	1	1	1	1	1	2
	LT	6	1	4	1	1	1	2
11	RT	1	1	4	1	4	1	2
	LT	1	1	4	1	2	2	2
	RT	2	1	5	1	5	1	3
	LT	2	2	5	1	4	2	2
	RT	3	1	2	1	4	1	2
	LT	3	1	4	1	3	2	2
	RT	4	1	5	1	4	1	2
	LT	4	1	4	1	3	1	1
	RT	5	1	4	1	4	1	3
	LT	5	1	4	3	3	3	2
	RT	6	1	4	1	4	1	2
	LT	6	1	5	1	4	1	3
12	RT	1	1	1	1	1	1	3
	LT	1	1	1	1	2	1	1
	RT	2	1	3	1	3	1	2
	LT	2	1	2	1	4	1	2
	RT	3	1	1	1	2	1	2
	LT	3	1	1	1	3	1	2
	RT	4	1	1	1	1	1	1
	LT	4	1	1	1	2	1	1
	RT	5	1	1	1	2	1	2
	LT	5	1	1	1	2	1	1
	RT	6	1	3	1	1	1	2
	LT	6	1	1	1	2	1	2
13	RT	1	1	1	1	1	1	1
	LT	1	1	3	1	1	1	1
	RT	2	1	1	1	2	1	1
	LT	2	1	2	1	1	1	1
	RT	3	1	1	1	1	1	2
	LT	3	1	2	1	1	1	2
	RT	4	1	1	1	1	1	1
	LT	4	1	3	1	1	1	1
	RT	5	1	1	1	1	1	1
	LT	5	1	2	1	1	1	1
	RT	6	1	1	1	1	1	1
	LT	6	1	2	1	1	1	1
14	RT	1	1	2	1	4	1	1
	LT	1	1	2	1	2	1	1
	RT	2	1	3	1	5	1	2
	LT	2	2	3	1	3	2	2
	RT	3	1	2	6	3	1	2
	LT	3	1	2	1	2	1	1
	RT	4	1	2	6	5	1	1
	LT	4	1	2	1	3	1	1
	RT	5	1	2	1	2	1	1
	LT	5	1	1	1	2	1	1
	RT	6	1	1	6	5	1	1
	LT	6	1	1	1	4	1	1
15	RT	1	1	3	1	3	1	2
	LT	1	1	2	1	2	1	3
	RT	2	1	4	1	4	2	1
	LT	2	1	2	1	4	1	3
	RT	3	1	2	2	2	1	2
	LT	3	2	4	1	3	1	2
	RT	4	1	2	1	3	1	2
	LT	4	1	3	1	2	1	3
	RT	5	1	1	2	2	1	2
	LT	5	1	2	1	2	1	2
	RT	6	1	1	1	4	1	1
	LT	6	1	3	1	1	1	2
16	RT	1	1	1	1	2	1	1
	LT	1	1	2	1	1	1	1
	RT	2	1	1	1	3	1	1
	LT	2	1	2	1	2	2	2
	RT	3	1	1	1	2	1	1
	LT	3	1	1	1	2	1	2
	RT	4	1	1	1	1	1	1
	LT	4	1	1	1	3	1	1
	RT	5	1	1	1	1	1	1
	LT	5	1	1	1	1	2	1
	RT	6	1	1	1	1	1	1
	LT	6	1	2	1	2	1	2
17	RT	1	1	2	1	2	1	1
	LT	1	1	2	1	2	1	2
	RT	2	1	2	1	3	1	1
	LT	2	1	3	1	3	2	2
	RT	3	1	2	1	2	1	2
	LT	3	1	2	1	2	1	1
	RT	4	1	1	1	2	1	1
	LT	4	1	2	1	2	1	1
	RT	5	1	3	1	1	1	2
	LT	5	1	1	1	2	1	3
	RT	6	1	2	1	2	1	2
	LT	6	1	1	1	3	1	2
18	RT	1	1	2	1	2	1	2
	LT	1	1	3	1	2	1	2
	RT	2	2	3	1	3	1	2
	LT	2	1	3	2	2	1	3
	RT	3	2	2	1	2	1	2
	LT	3	1	3	1	2	1	2
	RT	4	1	2	1	2	1	2
	LT	4	1	3	1	2	1	1
	RT	5	2	2	1	2	1	2
	LT	5	1	2	1	1	1	2
	RT	6	1	1	1	2	1	3
	LT	6	1	2	1	1	1	1
19	RT	1	1	2	1	1	1	1
	LT	1	2	3	1	2	1	1
	RT	2	1	2	1	1	1	1
	LT	2	2	5	1	4	1	2
	RT	3	1	2	1	1	1	2
	LT	3	2	2	1	2	1	2
	RT	4	1	2	1	1	1	2
	LT	4	1	3	1	1	1	1
	RT	5	1	1	1	1	1	1
	LT	5	2	3	1	2	1	1
	RT	6	1	1	1	1	1	1
	LT	6	1	2	1	2	1	1
20	RT	1	1	2	1	1	1	1
	LT	1	1	3	1	3	1	1
	RT	2	1	2	1	1	1	1
	LT	2	1	3	1	4	2	1
	RT	3	1	2	1	1	1	1
	LT	3	2	4	1	2	1	2
	RT	4	1	2	1	1	1	1
	LT	4	1	3	1	2	1	1
	RT	5	1	1	1	1	1	1
	LT	5	1	2	1	3	1	1
	RT	6	1	1	1	1	1	1
	LT	6	1	3	1	1	1	2
21	RT	1	1	2	1	2	1	3
	LT	1	1	2	1	2	1	1
	RT	2	1	2	1	2	1	2
	LT	2	1	3	1	3	1	1
	RT	3	1	2	1	2	1	2
	LT	3	1	1	1	1	1	2
	RT	4	1	1	1	1	1	2
	LT	4	1	2	1	2	1	1
	RT	5	1	1	1	2	1	2
	LT	5	1	2	1	1	1	1
	RT	6	1	2	1	1	1	2
	LT	6	1	2	1	2	1	1
22	RT	1	1	3	1	2	1	1
	LT	1	1	3	1	1	1	1
	RT	2	1	2	2	4	1	1
	LT	2	1	3	1	3	1	2
	RT	3	1	2	1	1	1	1
	LT	3	1	2	1	2	1	2
	RT	4	1	2	1	1	1	1
	LT	4	1	3	1	1	1	1
	RT	5	1	2	1	2	1	1
	LT	5	1	2	1	1	1	1
	RT	6	1	2	1	1	1	1
	LT	6	1	1	1	1	1	3
23	RT	1	1	2	1	2	1	2
	LT	1	1	2	1	3	1	1
	RT	2	1	3	1	3	1	1
	LT	2	2	4	1	2	1	1
	RT	3	1	2	1	2	1	1
	LT	3	1	1	1	2	1	1
	RT	4	1	1	1	2	1	2
	LT	4	1	1	1	3	1	1
	RT	5	1	2	1	1	1	2
	LT	5	1	1	1	1	1	1
	RT	6	1	1	1	1	1	1
	LT	6	1	1	1	1	1	1
24	RT	1	1	1	1	1	1	1
	LT	1	1	2	1	2	1	1
	RT	2	1	2	2	3	1	1
	LT	2	1	2	1	3	1	1
	RT	3	1	1	1	2	1	1
	LT	3	1	1	1	2	1	1
	RT	4	1	1	1	3	1	1
	LT	4	1	1	1	2	1	1
	RT	5	1	1	1	2	1	1
	LT	5	1	1	1	1	1	1
	RT	6	1	1	1	1	1	1
	LT	6	1	1	1	1	1	1
25	RT	1	1	1	1	1	1	2
	LT	1	1	1	1	2	1	1
	RT	2	1	3	1	2	1	1
	LT	2	1	1	1	2	1	2
	RT	3	1	1	1	1	1	2
	LT	3	1	2	1	1	1	2
	RT	4	1	1	1	1	1	1
	LT	4	1	1	1	1	1	1
	RT	5	1	1	1	1	1	1
	LT	5	1	1	1	1	1	1
	RT	6	1	1	1	1	1	1
	LT	6	1	1	1	1	1	1
26	RT	1	1	2	1	3	2	2
	LT	1	1	2	1	3	1	1
	RT	2	2	3	2	4	3	4
	LT	2	1	3	1	5	1	2
	RT	3	1	2	3	3	1	2
	LT	3	1	2	1	2	1	2
	RT	4	1	1	1	3	1	2
	LT	4	1	1	1	3	1	1
	RT	5	1	2	1	2	1	2
	LT	5	1	2	1	2	1	3
	RT	6	1	1	1	4	1	1
	LT	6	1	2	1	3	1	3
27	RT	1	1	4	1	2	1	4
	LT	1	1	3	1	2	1	3
	RT	2	1	4	1	4	1	3
	LT	2	2	5	1	4	6	5
	RT	3	1	3	1	2	1	4
	LT	3	1	3	1	2	1	3
	RT	4	1	3	1	3	1	3
	LT	4	1	4	1	2	1	3
	RT	5	1	2	1	2	1	4
	LT	5	1	2	1	3	1	4
	RT	6	1	3	1	2	1	4
	LT	6	1	1	1	2	1	5
28	RT	1	1	2	1	2	1	1
	LT	1	1	3	1	2	1	1
	RT	2	1	2	1	3	1	1
	LT	2	1	4	1	2	1	1
	RT	3	1	1	1	2	1	1
	LT	3	1	2	1	2	1	1
	RT	4	1	2	1	1	1	1
	LT	4	1	2	1	2	1	1
	RT	5	1	1	1	2	1	1
	LT	5	1	2	1	2	1	1
	RT	6	1	1	1	1	1	1
	LT	6	1	2	1	3	1	1
29	RT	1	1	2	1	1	1	1
	LT	1	1	2	1	2	1	1
	RT	2	1	2	1	2	1	1
	LT	2	1	2	1	3	2	1
	RT	3	1	1	1	2	1	1
	LT	3	1	2	1	3	1	1
	RT	4	1	1	1	1	1	1
	LT	4	1	1	1	2	1	1
	RT	5	1	1	1	2	1	1
	LT	5	1	1	1	2	1	2
	RT	6	1	1	1	1	1	1
	LT	6	1	1	1	3	1	1
30	RT	1	1	3	1	2	1	5
	LT	1	1	3	1	2	1	4
	RT	2	1	4	1	3	1	5
	LT	2	1	4	1	3	1	5
	RT	3	1	2	1	2	1	5
	LT	3	1	2	1	2	1	5
	RT	4	1	3	1	2	6	5
	LT	4	1	3	1	1	1	5
	RT	5	1	2	1	1	6	3
	LT	5	1	2	1	2	6	3
	RT	6	1	1	1	3	1	5
	LT	6	1	1	1	1	1	5
31	RT	1	1	2	1	1	1	3
	LT	1	1	3	1	1	1	4
	RT	2	2	3	1	2	1	4
	LT	2	1	3	1	3	1	4
	RT	3	2	2	1	1	1	3
	LT	3	1	3	1	1	1	3
	RT	4	1	2	1	1	1	3
	LT	4	1	2	1	1	1	4
	RT	5	2	1	1		1	3
	LT	5	1	2	1	1	1	4
	RT	6	2	2	1	1	1	3
	LT	6	1	2	1	1	1	4
32	RT	1	1	2	1	1	1	1
	LT	1	1	1	1	2	1	1
	RT	2	1	2	1	2	1	1
	LT	2	2	2	1	3	1	1
	RT	3	1	2	1	2	1	1
	LT	3	1	1	1	2	1	1
	RT	4	1	1	1	1	1	1
	LT	4	1	1	1	1	1	1
	RT	5	1	1	1	1	1	1
	LT	5	1	1	1	2	1	1
	RT	6	1	2	1	1	1	1
	LT	6	1	1	1	2	1	1
33	RT	1	1	2	1	2	1	1
	LT	1	1	2	1	2	1	1
	RT	2	1	2	1	3	1	1
	LT	2	2	2	1	2	1	2
	RT	3	1	1	1	2	1	2
	LT	3	1	1	1	1	1	2
	RT	4	1	3	1	1	1	1
	LT	4	1	1	1	1	1	1
	RT	5	1	1	1	2	1	1
	LT	5	1	2	1	1	1	1
	RT	6	1	1	1	2	1	2
	LT	6	1	1	1	1	1	1
34	RT	1	1	2	1	1	1	2
	LT	1	1	2	1	1	1	2
	RT	2	1	2	1	2	2	3
	LT	2	1	2	1	2	1	2
	RT	3	1	1	1	1	2	2
	LT	3	1	2	1	1	1	2
	RT	4	1	2	1	1	1	2
	LT	4	1	2	1	1	1	2
	RT	5	1	1	1	1	1	2
	LT	5	1	2	1	1	1	1
	RT	6	1	1	1	1	1	1
	LT	6	1	2	1	1	1	3
35	RT	1	1	3	1	2	1	2
	LT	1	1	3	1	1	1	3
	RT	2	1	2	1	2	1	2
	LT	2	1	3	1	2	1	4
	RT	3	1	2	1	1	1	2
	LT	3	1	4	1	2	1	3
	RT	4	1	3	1	1	1	2
	LT	4	1	4	1	1	1	3
	RT	5	1	1	1	1	1	2
	LT	5	1	2	1	1	1	3
	RT	6	1	2	1	1	1	3
	LT	6	1	2	1	1	1	3
36	RT	1	1	1	1	1	1	1
	LT	1	4	2	4	3	5	1
	RT	2	2	1	2	2	1	1
	LT	2	5	4	5	5	5	1
	RT	3	1	1	1	1	1	1
	LT	3	4	2	3	2	5	2
	RT	4	1	1	1	1	1	1
	LT	4	5	2	5	2	5	1
	RT	5	1	2	1	1	1	2
	LT	5	5	2	5	2	5	1
	RT	6	1	1	1	1	1	3
	LT	6	5	3	5	3	5	2
37	RT	1	1	2	1	1	1	1
	LT	1	1	2	1	2	1	1
	RT	2	1	2	1	3	1	1
	LT	2	1	2	1	2	1	2
	RT	3	1	1	1	2	1	1
	LT	3	1	2	1	2	1	2
	RT	4	1	1	1	2	1	1
	LT	4	1	1	1	1	1	1
	RT	5	1	1	1	1	1	1
	LT	5	1	1	1	1	1	1
	RT	6	1	2	1	1	1	1
	LT	6	1	1	1	2	1	3
38	RT	1	1	3	1	1	1	1
	LT	1	1	2	1	2	1	1
	RT	2	1	3	1	3	1	2
	LT	2	1	3	1	2	1	2
	RT	3	1	3	1	2	1	1
	LT	3	1	2	1	1	1	2
	RT	4	1	3	1	1	1	1
	LT	4	1	2	1	1	1	1
	RT	5	1	3	1	1	1	1
	LT	5	1	1	1	1	1	1
	RT	6	1	1	1	2	1	3
	LT	6	1	3	1	1	1	1
39	RT	1	1	4	1	3	1	3
	LT	1	1	4	1	3	1	3
	RT	2	2	5	2	3	1	3
	LT	2	1	4	1	2	1	2
	RT	3	1	4	1	2	1	2
	LT	3	1	3	1	2	1	2
	RT	4	1	3	1	3	1	3
	LT	4	1	3	1	2	1	3
	RT	5	1	3	1	2	1	2
	LT	5	1	3	1	1	1	1
	RT	6	1	4	1	1	1	1
	LT	6	1	1	1	4	1	3
40	RT	1	1	3	1	2	1	2
	LT	1	1	4	1	3	1	2
	RT	2	1	4	1	2	1	1
	LT	2	1	3	1	3	1	1
	RT	3	1	2	1	3	1	1
	LT	3	1	4	1	3	1	1
	RT	4	1	4	1	2	1	1
	LT	4	1	4	1	3	1	1
	RT	5	1	3	1	1	1	2
	LT	5	1	2	1	3	1	1
	RT	6	1	1	1	4	1	1
	LT	6	1	3	1	1	1	1
41	RT	1	1	2	1	1	1	2
	LT	1	1	3	1	1	1	2
	RT	2	1	3	1	3	1	3
	LT	2	1	3	1	2	1	1
	RT	3	1	3	1	2	1	4
	LT	3	1	3	1	2	1	2
	RT	4	1	3	1	2	1	2
	LT	4	1	2	1	1	1	2
	RT	5	1	2	1	2	1	1
	LT	5	1	2	1	1	1	2
	RT	6	1	1	1	2	1	1
	LT	6	1	3	1	2	1	1
42	RT	1	1	2	1	1	1	2
	LT	1	1	2	1	1	2	2
	RT	2	1	2	1	2	1	2
	LT	2	2	3	2	3	3	2
	RT	3	1	2	1	1	1	2
	LT	3	2	2	1	1	2	2
	RT	4	1	1	1	1	1	1
	LT	4	1	3	1	1	2	1
	RT	5	1	1	1	1	1	2
	LT	5	2	2	1	2	4	2
	RT	6	1	2	1	1	1	1
	LT	6	1	1	1	1	2	4
43	RT	1	1	2	1	1	1	2
	LT	1	1	2	1	1	1	2
	RT	2	1	3	1	2	1	3
	LT	2	1	2	1	1	1	2
	RT	3	1	2	1	2	1	2
	LT	3	1	2	1	1	1	2
	RT	4	1	2	1	1	1	1
	LT	4	1	1	1	1	1	1
	RT	5	1	2	1	1	2	2
	LT	5	1	1	1	1	1	2
	RT	6	1	1	1	1	2	4
	LT	6	1	1	1	1	1	1
44	RT	1	1	4	1	2	1	1
	LT	1	1	4	1	1	1	1
	RT	2	1	4	1	2	1	1
	LT	2	1	5	1	2	2	1
	RT	3	1	4	1	1	1	1
	LT	3	1	4	1	1	1	1
	RT	4	1	3	1	1	1	1
	LT	4	1	3	1	2	1	1
	RT	5	1	2	1	1	1	1
	LT	5	1	3	1	1	1	1
	RT	6	1	4	1	1	1	1
	LT	6	1	2	1	2	1	2
45	RT	1	1	2	1	2	1	2
	LT	1	1	2	1	2	1	1
	RT	2	1	3	1	1	1	2
	LT	2	2	2	2	2	1	1
	RT	3	1	1	1	1	1	2
	LT	3	1	1	1	1	1	1
	RT	4	1	2	1	1	1	2
	LT	4	1	2	1	1	1	1
	RT	5	1	1	1	1	1	1
	LT	5	1	1	1	1	1	2
	RT	6	1	2	1	2	1	2
	LT	6	1	1	1	1	1	2
46	RT	1	1	3	1	2	1	1
	LT	1	1	3	1	2	1	1
	RT	2	1	3	1	3	1	1
	LT	2	1	3	1	2	3	1
	RT	3	1	2	1	2	1	1
	LT	3	1	3	1	2	1	1
	RT	4	1	3	1	3	1	1
	LT	4	1	3	1	1	1	1
	RT	5	1	2	1	2	1	1
	LT	5	2	2	1	1	1	1
	RT	6	2	4	1	1	1	2
	LT	6	1	1	1	1	1	1
47	RT	1	1	1	1	2	1	3
	LT	1	1	2	1	1	1	3
	RT	2	1	4	2	3	1	3
	LT	2	1	2	1	2	2	5
	RT	3	1	1	2	2	3	3
	LT	3	1	1	1	2	3	2
	RT	4	1	1	1	2	1	3
	LT	4	1	1	1	1	1	3
	RT	5	1	1	1	2	1	3
	LT	5	1	1	1	1	3	3
	RT	6	1	1	1	1	1	1
	LT	6	1	1	1	1	1	4
48	RT	1	1	4	1	3	1	1
	LT	1	1	4	1	3	1	1
	RT	2	2	5	1	3	2	2
	LT	2	3	5	1	4	2	1
	RT	3	1	4	1	3	1	2
	LT	3	1	5	1	2	1	1
	RT	4	1	5	1	3	1	1
	LT	4	1	4	1	4	1	1
	RT	5	1	4	1	2	1	2
	LT	5	1	4	1	2	2	2
	RT	6	1	5	1	1	1	2
	LT	6	1	5	1	1	1	2
49	RT	1	1	2	1	3	1	1
	LT	1	1	1	1	2	1	1
	RT	2	1	3	2	5	1	1
	LT	2	1	2	1	2	1	1
	RT	3	1	2	1	3	1	1
	LT	3	1	1	1	2	1	1
	RT	4	1	1	1	2	1	1
	LT	4	1	1	1	1	1	1
	RT	5	1	3	1	3	1	1
	LT	5	1	1	1	1	1	1
	RT	6	1	2	1	1	1	1
	LT	6	1	1	1	2	1	1
50	RT	1	1	3	1	1	1	3
	LT	1	1	2	1	1	1	2
	RT	2	2	3	1	2	2	3
	LT	2	2	4	1	3	1	2
	RT	3	1	2	1	1	4	3
	LT	3	1	2	1	1	1	2
	RT	4	1	2	1	1	1	3
	LT	4	1	2	1	1	1	2
	RT	5	1	3	1	1	1	3
	LT	5	1	2	1	1	1	1
	RT	6	1	3	1	1	1	2
	LT	6	1	1	1	2	1	2
51	RT	1	6	4	5	4	6	3
	LT	1	1	3	1	3	1	2
	RT	2	6	4	6	5	6	4
	LT	2	1	3	1	5	1	2
	RT	3	6	2	6	3	6	3
	LT	3	1	4	1	3	1	2
	RT	4	6	4	6	3	6	2
	LT	4	1	2	1	2	1	2
	RT	5	6	2	6	3	6	2
	LT	5	1	1	1	3	1	2
	RT	6	6	5	6	4	6	3
	LT	6	1	3	6	2	1	2
52	RT	1	1	2	1	1	1	1
	LT	1	1	2	1	2	1	2
	RT	2	1	1	1	3	1	1
	LT	2	1	2	1	3	1	2
	RT	3	1	2	1	2	1	2
	LT	3	1	2	1	3	1	2
	RT	4	1	2	1	1	1	2
	LT	4	1	2	1	2	1	2
	RT	5	1	1	1	1	1	2
	LT	5	1	1	1	2	1	2
	RT	6	1	2	1	1	1	1
	LT	6	1	1	1	3	1	3
53	RT	1	1	3	1	3	1	3
	LT	1	3	4	4	2	1	3
	RT	2	2	5	4	5	3	3
	LT	2	3	5	2	3	3	5
	RT	3	1	3	1	2	2	4
	LT	3	2	3	2	3	2	4
	RT	4	1	4	2	4	2	4
	LT	4	2	3	5	4	4	3
	RT	5	1	3	1	3	2	3
	LT	5	3	3	3	3	3	3
	RT	6	2	4	1	3	2	4
	LT	6	2	4	3	4	3	4
54	RT	1	1	3	1	3	1	1
	LT	1	1	3	1	2	1	1
	RT	2	1	3	1	2	1	3
	LT	2	1	3	1	3	1	2
	RT	3	1	2	1	2	1	2
	LT	3	1	2	1	2	1	2
	RT	4	1	3	1	3	1	2
	LT	4	1	3	1	2	1	1
	RT	5	1	2	1	2	1	2
	LT	5	1	1	1	2	1	1
	RT	6	1	2	1	1	1	2
	LT	6	1	2	1	3	1	1
55	RT	1	1	1	1	1	1	2
	LT	1	1	1	1	1	1	1
	RT	2	1	2	1	2	1	2
	LT	2	1	1	1	2	1	1
	RT	3	1	1	1	1	1	2
	LT	3	1	1	1	1	1	1
	RT	4	1	1	1	1	1	2
	LT	4	1	1	1	1	1	2
	RT	5	1	1	1	1	1	2
	LT	5	1	1	1	1	1	1
	RT	6	1	2	1	1	1	1
	LT	6	1	1	1	1	1	2
56	RT	1	3	3	3	2	2	2
	LT	1	1	3	2	3	1	3
	RT	2	3	4	3	4	3	2
	LT	2	2	4	3	5	2	2
	RT	3	2	3	3	3	3	2
	LT	3	1	3	6	3	2	3
	RT	4	4	5	4	2	6	2
	LT	4	1	4	2	4	1	2
	RT	5	3	3	4	3	2	1
	LT	5	2	4	5	3	3	2
	RT	6	4	2	4	2	4	2
	LT	6	1	4	4	4	2	3
57	RT	1	1	2	1	1	1	1
	LT	1	1	1	1	1	1	1
	RT	2	1	2	1	2	1	1
	LT	2	1	3	1	3	1	1
	RT	3	1	1	1	1	1	1
	LT	3	1	2	1	2	1	1
	RT	4	1	2	1	1	1	1
	LT	4	1	1	1	1	1	1
	RT	5	1	1	1	1	1	1
	LT	5	1	1	1	1	1	1
	RT	6	1	1	1	1	1	1
	LT	6	1	1	1	2	1	1
58	RT	1	2	2	1	2	2	2
	LT	1	1	2	1	1	1	2
	RT	2	3	4	3	3	3	3
	LT	2	1	2	1	1	1	2
	RT	3	2	2	1	1	2	2
	LT	3	1	2	1	1	1	2
	RT	4	2	3	1	2	3	2
	LT	4	1	2	1	1	1	2
	RT	5	3	2	2	1	3	2
	LT	5	1	1	1	1	1	2
	RT	6	2	2	2	2	3	3
	LT	6	1	1	1	1	1	1
59	RT	1	1	2	1	2	1	2
	LT	1	1	2	1	2	1	1
	RT	2	2	3	1	3	1	2
	LT	2	1	2	1	3	2	2
	RT	3	1	1	1	1	1	1
	LT	3	1	1	1	1	1	2
	RT	4	1	1	1	1	1	1
	LT	4	1	1	1	1	1	1
	RT	5	1	2	1	1	1	1
	LT	5	1	1	1	2	1	1
	RT	6	1	1	1	1	1	2
	LT	6	1	2	1	2	1	1
60	RT	1	1	2	1	1	1	1
	LT	1	1	2	1	1	1	1
	RT	2	1	2	1	2	1	2
	LT	2	2	2	1	2	1	1
	RT	3	1	1	1	1	1	2
	LT	3	1	1	1	1	1	1
	RT	4	1	1	1	1	1	2
	LT	4	1	2	1	1	1	1
	RT	5	1	1	1	1	1	1
	LT	5	1	1	1	1	1	1
	RT	6	1	1	1	1	1	1
	LT	6	1	1	1	1	1	1
61	RT	1	1	3	1	2	2	2
	LT	1	1	2	1	2	1	1
	RT	2	1	3	1	3	3	2
	LT	2	1	2	1	3	1	1
	RT	3	1	2	1	2	1	2
	LT	3	1	1	1	2	1	1
	RT	4	1	1	1	2	1	1
	LT	4	1	1	1	2	1	1
	RT	5	1	2	1	2	2	2
	LT	5	1	1	1	1	1	1
	RT	6	1	2	1	1	2	2
	LT	6	1	1	1	1	1	1
62	RT	1	3	3	1	1	1	4
	LT	1	2	2	1	2	1	3
	RT	2	3	4	2	3	2	3
	LT	2	2	3	2	4	2	3
	RT	3	3	2	1	3	3	3
	LT	3	2	1	1	3	2	2
	RT	4	3	3	1	2	1	5
	LT	4	1	2	1	2	2	3
	RT	5	4	3	2	2	2	4
	LT	5	3	2	3	2	3	2
	RT	6	3	4	1	4	1	1
	LT	6	2	2	2	2	2	4
63	RT	1	1	3	1	1	1	2
	LT	1	1	2	1	1	1	1
	RT	2	1	4	1	3	1	2
	LT	2	1	4	1	2	1	3
	RT	3	1	2	1	2	1	2
	LT	3	1	2	1	2	1	2
	RT	4	1	2	1	1	1	2
	LT	4	1	2	1	2	1	1
	RT	5	1	2	1	1	1	2
	LT	5	1	2	1	1	1	1
	RT	6	1	1	1	1	1	4
	LT	6	1	1	1	1	1	1
64	RT	1	1	4	1	3	1	2
	LT	1	1	4	1	3	1	1
	RT	2	3	5	1	3	1	2
	LT	2	2	5	1	2	1	2
	RT	3	1	4	1	3	1	1
	LT	3	1	4	1	2	1	2
	RT	4	1	4	1	2	1	2
	LT	4	1	4	1	2	1	1
	RT	5	1	4	1	1	1	2
	LT	5	1	4	1	2	1	1
	RT	6	2	5	1	1	1	1
	LT	6	1	5	1	3	1	3
65	RT	1	1	2	1	2	1	2
	LT	1	1	3	1	1	1	1
	RT	2	1	3	1	2	1	3
	LT	2	1	3	1	3	1	1
	RT	3	1	2	1	2	1	2
	LT	3	1	2	1	2	1	1
	RT	4	1	2	1	2	1	2
	LT	4	1	2	1	2	1	1
	RT	5	1	2	1	2	1	1
	LT	5	1	2	1	2	1	1
	RT	6	1	3	1	2	1	2
	LT	6	1	1	1	1	1	2
66	RT	1	1	2	1	1	1	1
	LT	1	1	3	1	1	2	3
	RT	2	1	1	1	3	1	1
	LT	2	1	2	1	3	3	3
	RT	3	1	1	1	2	1	1
	LT	3	1	3	1	2	2	4
	RT	4	1	1	1	1	1	2
	LT	4	1	3	1	1	2	2
	RT	5	1	1	1	1	1	1
	LT	5	1	2	1	1	2	2
	RT	6	1	1	1	1	1	2
	LT	6	1	2	1	1	2	2
67	RT	1	1	2	1	1	1	2
	LT	1	1	2	1	1	1	2
	RT	2	1	1	2	4	1	2
	LT	2	1	2	1	3	1	2
	RT	3	1	1	1	2	1	2
	LT	3	1	1	1	2	1	2
	RT	4	1	1	1	1	1	2
	LT	4	1	2	1	2	1	1
	RT	5	1	1	1	1	1	2
	LT	5	1	1	1	1	1	2
	RT	6	1	2	1	1	1	1
	LT	6	1	1	1	2	1	1
68	RT	1	1	3	1	1	1	1
	LT	1	1	3	1	2	1	1
	RT	2	1	3	1	3	1	2
	LT	2	1	4	1	3	1	2
	RT	3	1	1	1	2	1	1
	LT	3	1	2	1	2	1	2
	RT	4	1	3	1	1	1	2
	LT	4	1	2	1	1	1	2
	RT	5	1	1	1	1	1	1
	LT	5	1	2	1	2	1	1
	RT	6	1	1	1	2	1	3
	LT	6	1	3	1	2	1	1
69	RT	1	1	2	1	2	6	5
	LT	1	1	2	1	2	1	5
	RT	2	1	3	1	3	6	5
	LT	2	1	3	1	2	3	5
	RT	3	1	2	1	2	6	4
	LT	3	1	2	1	2	6	5
	RT	4	1	2	1	2	6	5
	LT	4	1	2	1	2	6	5
	RT	5	1	1	1	1	6	3
	LT	5	1	1	1	2	6	4
	RT	6	1	2	1	2	1	5
	LT	6	1	2	1	2	1	5
70	RT	1	1	3	1	1	1	2
	LT	1	1	2	1	3	1	2
	RT	2	1	3	1	2	1	2
	LT	2	1	2	1	4	1	2
	RT	3	1	2	1	2	1	2
	LT	3	1	1	1	2	1	2
	RT	4	1	2	1	3	1	2
	LT	4	1	2	1	2	1	1
	RT	5	1	1	1	1	1	1
	LT	5	1	1	1	3	1	1
	RT	6	1	2	1	2	1	2
	LT	6	1	1	1	2	1	2
71	RT	1	1	3	1	3	1	3
	LT	1	1	3	1	4	1	2
	RT	2	1	3	1	4	2	3
	LT	2	1	1	1	5	1	2
	RT	3	1	2	1	3	2	2
	LT	3	1	2	2	3	1	2
	RT	4	1	3	1	4	1	2
	LT	4	1	2	1	3	1	2
	RT	5	1	1	1	3	1	2
	LT	5	1	1	1	3	1	1
	RT	6	1	4	4	3	1	3
	LT	6	1	3	1	4	1	2
72	RT	1	2	2	1	2	3	2
	LT	1	1	2	1	2	1	1
	RT	2	2	3	3	5	3	2
	LT	2	1	3	1	3	2	1
	RT	3	2	2	1	3	3	2
	LT	3	1	1	1	2	1	2
	RT	4	2	2	1	2	3	2
	LT	4	1	2	1	2	1	1
	RT	5	3	2	2	3	3	2
	LT	5	2	2	1	2	1	1
	RT	6	2	2	2	4	2	2
	LT	6	1	2	1	2	1	2
73	RT	1	1	2	1	1	1	1
	LT	1	1	2	1	1	1	1
	RT	2	1	2	1	2	1	1
	LT	2	1	3	1	2	1	1
	RT	3	1	2	1	1	1	2
	LT	3	1	2	1	1	1	1
	RT	4	1	2	1	1	1	1
	LT	4	1	2	1	1	1	1
	RT	5	1	2	1	1	1	1
	LT	5	1	1	1	1	1	1
	RT	6	1	1	1	1	1	1
	LT	6	1	2	1	1	1	1
74	RT	1	1	2	1	1	1	2
	LT	1	1	1	1	1	1	1
	RT	2	1	2	1	2	2	2
	LT	2	1	1	1	4	1	1
	RT	3	1	1	1	2	1	2
	LT	3	1	1	1	2	1	2
	RT	4	1	1	1	2	1	2
	LT	4	1	1	1	1	1	1
	RT	5	1	1	1	1	1	2
	LT	5	1	1	1	1	1	1
	RT	6	1	2	1	1	1	1
	LT	6	1	2	1	1	1	1
75	RT	1	1	1	1	1	1	2
	LT	1	1	1	1	1	1	1
	RT	2	1	2	1	2	2	2
	LT	2	1	2	1	2	1	1
	RT	3	1	1	1	2	1	2
	LT	3	1	2	1	2	1	1
	RT	4	1	1	1	1	1	2
	LT	4	1	1	1	1	1	2
	RT	5	1	1	1	2	1	1
	LT	5	1	1	1	1	1	1
	RT	6	1	1	1	1	1	2
	LT	6	1	1	1	1	1	1
76	RT	1	1	3	1	2	1	2
	LT	1	1	3	1	2	1	1
	RT	2	1	3	1	3	1	2
	LT	2	1	4	1	3	1	1
	RT	3	1	2	1	2	1	2
	LT	3	1	2	1	2	1	1
	RT	4	1	3	1	3	1	1
	LT	4	1	3	1	2	1	1
	RT	5	1	1	1	3	1	2
	LT	5	1	3	1	2	1	1
	RT	6	1	3	1	2	1	1
	LT	6	1	3	1	3	1	1
77	RT	1	1	4	1	1	1	2
	LT	1	1	4	1	1	1	2
	RT	2	1	5	1	2	1	1
	LT	2	1	4	1	3	1	1
	RT	3	1	3	1	1	1	2
	LT	3	1	3	1	2	1	2
	RT	4	1	4	1	1	1	2
	LT	4	1	4	1	1	1	1
	RT	5	1	2	1	1	1	1
	LT	5	1	2	1	1	1	2
	RT	6	1	3	1	2	1	2
	LT	6	1	1	1	1	1	3
78	RT	1	1	4	1	1	1	4
	LT	1	1	3	1	2	1	4
	RT	2	1	4	1	3	2	5
	LT	2	2	5	1	3	3	5
	RT	3	1	3	1	2	1	5
	LT	3	1	2	1	2	1	4
	RT	4	1	3	1	1	1	5
	LT	4	1	3	1	2	1	5
	RT	5	1	3	1	1	4	4
	LT	5	1	2	1	1	5	4
	RT	6	1	4	1	1	1	5
	LT	6	1	4	1	2	1	5
79	RT	1	1	3	1	4	1	1
	LT	1	1	2	1	3	1	1
	RT	2	3	4	1	4	1	2
	LT	2	1	3	1	4	1	2
	RT	3	1	2	1	3	1	1
	LT	3	1	2	1	4	1	1
	RT	4	1	3	1	5	1	1
	LT	4	1	1	1	3	1	2
	RT	5	1	2	1	2	1	1
	LT	5	1	2	1	3	1	1
	RT	6	4	4	1	1	1	1
	LT	6	1	2	1	4	1	2
80	RT	1	1	2	1	1	1	1
	LT	1	1	2	1	1	1	1
	RT	2	1	2	1	2	1	2
	LT	2	1	3	1	2	1	1
	RT	3	1	2	1	1	1	1
	LT	3	1	2	1	2	1	1
	RT	4	1	2	1	1	1	1
	LT	4	1	2	1	1	1	1
	RT	5	1	1	1	1	1	1
	LT	5	1	1	1	1	1	1
	RT	6	1	2	1	1	1	2
	LT	6	1	1	1	1	1	2
81	RT	1	1	3	1	2	1	1
	LT	1	1	3	1	2	1	1
	RT	2	2	4	1	3	1	2
	LT	2	1	3	1	3	1	3
	RT	3	1	3	1	2	1	1
	LT	3	1	3	1	2	1	2
	RT	4	1	4	1	2	1	1
	LT	4	1	2	1	2	1	2
	RT	5	1	2	1	1	1	2
	LT	5	1	1	1	1	1	1
	RT	6	1	2	1	1	1	2
	LT	6	1	1	1	1	1	1
82	RT	1	1	2	1	1	1	1
	LT	1	1	3	1	3	1	1
	RT	2	1	2	1	2	1	1
	LT	2	1	4	1	3	1	1
	RT	3	1	1	1	2	1	2
	LT	3	1	2	1	2	1	1
	RT	4	1	1	1	2	1	1
	LT	4	1	3	1	2	1	1
	RT	5	1	1	1	1	1	1
	LT	5	1	2	1	2	1	1
	RT	6	1	3	1	1	1	1
	LT	6	1	1	1	2	1	2
83	RT	1	1	3	1	2	1	3
	LT	1	1	3	1	3	1	3
	RT	2	1	3	1	3	1	3
	LT	2	2	4	3	4	3	3
	RT	3	1	1	1	2	1	3
	LT	3	1	3	1	3	2	2
	RT	4	1	2	1	1	1	4
	LT	4	1	4	2	2	2	3
	RT	5	1	2	1	1	1	2
	LT	5	1	2	1	3	3	2
	RT	6	1	1	1	1	1	4
	LT	6	1	2	1	1	2	4
84	RT	1	1	2	1	1	1	2
	LT	1	1	2	1	2	1	2
	RT	2	1	4	1	2	1	2
	LT	2	1	3	1	2	1	2
	RT	3	1	2	1	1	1	2
	LT	3	1	2	1	2	1	2
	RT	4	1	3	1	1	1	2
	LT	4	1	2	1	1	1	3
	RT	5	1	2	1	2	1	2
	LT	5	1	1	1	1	1	2
	RT	6	1	4	1	1	1	2
	LT	6	1	1	1	3	1	2
85	RT	1	1	2	1	2	1	1
	LT	1	1	2	1	2	1	1
	RT	2	1	4	1	3	1	2
	LT	2	3	2	1	3	3	1
	RT	3	1	2	1	2	1	2
	LT	3	1	2	1	2	1	1
	RT	4	1	2	1	1	1	2
	LT	4	1	2	1	3	2	1
	RT	5	1	2	1	1	1	1
	LT	5	1	2	1	3	2	1
	RT	6	1	1	1	2	1	2
	LT	6	1	1	1	2	1	2
86	RT	1	1	2	1	1	1	1
	LT	1	1	2	1	1	1	2
	RT	2	1	3	1	3	1	2
	LT	2	1	3	1	2	1	1
	RT	3	1	2	1	2	1	1
	LT	3	1	2	1	2	1	1
	RT	4	1	2	1	1	1	1
	LT	4	1	1	1	1	1	1
	RT	5	1	1	1	1	1	1
	LT	5	1	1	1	1	1	1
	RT	6	1	1	1	1	1	1
	LT	6	1	1	1	2	1	1
87	RT	1	1	3	1	1	1	1
	LT	1	1	2	1	1	1	1
	RT	2	2	3	2	3	2	2
	LT	2	1	2	1	3	1	1
	RT	3	1	1	1	1	1	2
	LT	3	1	1	1	2	1	1
	RT	4	1	2	1	1	1	1
	LT	4	1	2	1	2	1	1
	RT	5	2	2	1	2	1	2
	LT	5	1	1	1	1	1	1
	RT	6	1	2	1	1	1	1
	LT	6	1	1	1	1	1	1
88	RT	1	1	2	1	1	1	2
	LT	1	1	2	1	1	1	1
	RT	2	1	2	1	2	1	1
	LT	2	1	2	1	2	2	2
	RT	3	1	1	1	1	1	2
	LT	3	1	2	1	1	1	1
	RT	4	1	1	1	1	1	1
	LT	4	1	1	1	1	1	1
	RT	5	1	1	1	1	1	1
	LT	5	1	1	1	1	1	2
	RT	6	1	1	1	1	1	3
	LT	6	1	1	1	1	1	1
89	RT	1	1	5	1	2	1	3
	LT	1	1	5	1	2	1	1
	RT	2	3	5	1	2	1	4
	LT	2	4	5	1	3	1	1
	RT	3	1	5	1	2	1	2
	LT	3	6	5	1	2	1	1
	RT	4	2	5	1	2	1	2
	LT	4	6	5	1	1	1	1
	RT	5	4	4	1	1	1	3
	LT	5	5	5	1	2	1	1
	RT	6	2	5	1	1	1	4
	LT	6	4	5	1	2	1	1
90	RT	1	1	2	1	1	1	1
	LT	1	1	3	1	1	1	1
	RT	2	1	2	1	2	1	2
	LT	2	1	3	1	2	1	2
	RT	3	1	1	1	1	1	1
	LT	3	1	2	1	1	1	1
	RT	4	1	3	1	1	1	1
	LT	4	1	2	1	1	1	1
	RT	5	1	1	1	1	1	1
	LT	5	1	1	1	1	1	1
	RT	6	1	1	1	1	1	1
	LT	6	1	1	1	1	1	1
91	RT	1	1	3	1	2	1	4
	LT	1	1	2	1	1	1	4
	RT	2	1	3	1	3	1	5
	LT	2	1	2	1	3	1	5
	RT	3	1	2	1	2	1	4
	LT	3	1	2	1	2	1	4
	RT	4	1	3	1	2	1	5
	LT	4	1	1	1	1	6	5
	RT	5	1	1	1	1	1	4
	LT	5	1	1	1	2	1	4
	RT	6	1	1	1	1	1	4
	LT	6	1	2	1	2	1	5
92	RT	1	1	3	1	1	1	1
	LT	1	1	3	1	1	1	2
	RT	2	1	3	2	3	1	1
	LT	2	1	4	1	3	2	2
	RT	3	1	2	1	1	1	1
	LT	3	1	2	1	2	1	2
	RT	4	1	2	1	2	1	1
	LT	4	1	3	1	1	1	1
	RT	5	1	2	1	2	1	2
	LT	5	1	2	1	2	1	2
	RT	6	1	2	1	2	1	1
	LT	6	1	1	1	2	1	3
93	RT	1	1	2	1	1	1	3
	LT	1	1	2	1	1	1	2
	RT	2	1	2	1	3	1	4
	LT	2	1	3	1	2	1	2
	RT	3	1	1	1	2	1	2
	LT	3	1	2	1	1	1	2
	RT	4	1	2	1	1	1	2
	LT	4	1	2	1	1	1	2
	RT	5	1	1	1	1	1	3
	LT	5	1	2	1	1	1	2
	RT	6	1	1	1	1	1	1
	LT	6	1	2	1	1	1	2
94	RT	1	1	3	1	3	1	1
	LT	1	1	2	1	3	1	1
	RT	2	2	4	1	4	2	1
	LT	2	1	3	2	4	1	1
	RT	3	2	2	1	2	1	2
	LT	3	1	2	1	2	1	2
	RT	4	2	3	1	3	1	1
	LT	4	1	2	1	3	1	1
	RT	5	3	2	1	3	1	3
	LT	5	1	2	1	2	1	1
	RT	6	1	2	1	3	1	2
	LT	6	1	1	1	4	1	2
95	RT	1	2	3	1	3	2	2
	LT	1	1	2	1	2	1	1
	RT	2	3	4	1	4	2	3
	LT	2	1	3	1	3	1	1
	RT	3	2	3	1	3	3	3
	LT	3	1	2	1	3	1	1
	RT	4	1	3	1	3	2	2
	LT	4	1	1	1	2	1	1
	RT	5	1	3	1	3	1	2
	LT	5	1	1	1	1	1	1
	RT	6	3	2	1	4	2	3
	LT	6	1	2	1	2	1	1
96	RT	1	2	4	2	2	2	4
	LT	1	3	4	2	3	5	4
	RT	2	3	4	1	4	3	5
	LT	2	3	5	3	5	4	4
	RT	3	3	5	3	2	6	3
	LT	3	3	4	3	3	5	5
	RT	4	3	4	2	2	1	5
	LT	4	5	5	3	3	6	5
	RT	5	2	3	3	2	3	4
	LT	5	1	4	2	3	5	4
	RT	6	1	4	2	4	4	4
	LT	6	3	5	3	3	4	4
97	RT	1	1	1	1	2	1	2
	LT	1	1	1	1	2	1	1
	RT	2	1	2	1	3	1	3
	LT	2	1	3	1	3	1	1
	RT	3	1	1	1	1	1	2
	LT	3	1	1	1	2	1	2
	RT	4	1	1	1	1	1	1
	LT	4	1	1	1	2	1	1
	RT	5	1	1	1	2	1	1
	LT	5	1	1	1	2	1	1
	RT	6	1	2	1	2	1	1
	LT	6	1	1	1	2	1	2
98	RT	1	1	2	1	1	1	1
	LT	1	1	2	1	1	1	2
	RT	2	1	2	1	3	1	2
	LT	2	1	3	1	2	1	1
	RT	3	1	1	1	1	1	2
	LT	3	1	2	1	1	1	2
	RT	4	1	2	1	1	1	2
	LT	4	1	2	1	1	1	2
	RT	5	1	2	1	1	1	1
	LT	5	1	1	1	1	1	1
	RT	6	1	1	1	1	1	3
	LT	6	1	2	1	1	1	1
99	RT	1	1	3	1	2	1	3
	LT	1	1	3	1	2	1	2
	RT	2	1	4	1	3	1	2
	LT	2	1	4	1	3	1	2
	RT	3	1	2	1	2	1	2
	LT	3	1	2	1	2	1	2
	RT	4	1	2	1	2	1	3
	LT	4	1	4	1	2	1	2
	RT	5	1	2	1	1	1	3
	LT	5	1	4	1	1	1	2
	RT	6	1	3	1	1	1	3
	LT	6	1	3	1	3	1	1
100	RT	1	1	1	1	1	1	2
	LT	1	1	1	1	1	1	1
	RT	2	1	2	1	2	1	3
	LT	2	1	2	1	2	1	1
	RT	3	1	1	1	2	1	3
	LT	3	1	1	1	2	1	1
	RT	4	1	1	1	1	1	1
	LT	4	1	1	1	1	1	1
	RT	5	1	1	1	1	1	2
	LT	5	1	1	1	1	1	1
	RT	6	1	2	1	3	1	4
	LT	6	1	1	1	1	1	2
101	RT	1	4	4	3	3	2	3
	LT	1	3	3	2	3	2	3
	RT	2	4	4	3	4	3	4
	LT	2	3	4	3	4	3	2
	RT	3	3	4	4	2	3	2
	LT	3	3	2	2	2	1	3
	RT	4	5	4	4	2	1	5
	LT	4	4	3	3	2	2	2
	RT	5	4	3	4	2	5	2
	LT	5	3	2	4	3	2	2
	RT	6	4	3	3	2	1	4
	LT	6	2	4	3	3	2	4
102	RT	1	1	2	1	1	1	2
	LT	1	1	2	1	2	1	1
	RT	2	1	2	1	3	1	1
	LT	2	1	3	1	3	2	2
	RT	3	1	1	1	1	1	2
	LT	3	1	2	1	2	2	2
	RT	4	1	1	1	1	1	1
	LT	4	1	2	1	2	3	1
	RT	5	1	2	1	1	1	1
	LT	5	1	3	1	3	1	2
	RT	6	1	2	1	1	2	3
	LT	6	1	1	1	3	1	3
103	RT	1	1	3	1	2	1	2
	LT	1	1	2	1	1	1	1
	RT	2	1	4	1	3	2	2
	LT	2	1	3	1	1	1	1
	RT	3	1	3	1	2	1	2
	LT	3	1	2	1	1	1	1
	RT	4	1	3	1	1	1	1
	LT	4	1	2	1	1	1	1
	RT	5	1	3	1	2	1	2
	LT	5	1	2	1	1	1	1
	RT	6	1	1	1	2	1	3
	LT	6	1	2	1	1	1	1
104	RT	1	1	2	1	2	1	1
	LT	1	1	2	1	1	1	1
	RT	2	1	2	1	2	1	2
	LT	2	2	3	1	2	1	2
	RT	3	1	2	1	1	1	2
	LT	3	1	1	1	2	1	2
	RT	4	1	1	1	1	1	1
	LT	4	1	2	1	1	1	1
	RT	5	1	1	1	1	1	1
	LT	5	1	2	1	1	1	1
	RT	6	1	2	1	1	1	1
	LT	6	1	2	1	1	1	2
105	RT	1	1	2	1	2	1	3
	LT	1	1	2	1	1	1	1
	RT	2	1	3	2	3	2	3
	LT	2	1	2	1	3	1	1
	RT	3	1	2	1	2	2	2
	LT	3	1	1	1	2	1	1
	RT	4	1	2	1	2	1	2
	LT	4	1	1	1	1	1	1
	RT	5	1	2	1	2	1	2
	LT	5	1	1	1	1	1	1
	RT	6	1	2	1	2	1	4
	LT	6	1	1	1	1	1	1
106	RT	1	1	2	1	1	3	3
	LT	1	1	1	1	1	1	3
	RT	2	1	2	1	3	2	4
	LT	2	1	2	1	2	1	2
	RT	3	1	1	1	1	2	2
	LT	3	1	1	1	1	1	1
	RT	4	1	1	1	1	1	4
	LT	4	1	1	1	1	1	1
	RT	5	1	1	1	1	1	3
	LT	5	1	1	1	1	1	3
	RT	6	1	1	1	1	1	1
	LT	6	1	2	1	1	1	2
107	RT	1	1	2	1	2	1	2
	LT	1	1	3	1	2	1	2
	RT	2	1	3	1	3	1	2
	LT	2	1	4	1	3	2	2
	RT	3	1	2	1	2	1	2
	LT	3	1	2	1	2	1	2
	RT	4	1	2	1	1	1	2
	LT	4	1	2	1	1	1	2
	RT	5	1	1	1	3	1	2
	LT	5	2	2	1	2	2	2
	RT	6	1	3	1	1	1	2
	LT	6	1	2	1	1	1	2
108	RT	1	1	2	1	1	1	2
	LT	1	1	2	1	1	1	1
	RT	2	1	3	1	3	1	1
	LT	2	1	2	1	2	1	2
	RT	3	1	1	1	2	1	1
	LT	3	1	2	1	2	1	1
	RT	4	1	2	1	1	1	1
	LT	4	1	2	1	1	1	1
	RT	5	1	1	1	2	1	1
	LT	5	1	2	1	1	1	1
	RT	6	1	2	1	1	1	2
	LT	6	1	3	1	1	1	1
109	RT	1	1	3	1	1	1	3
	LT	1	1	2	1	1	1	3
	RT	2	2	5	1	2	2	5
	LT	2	1	3	1	2	2	5
	RT	3	1	2	1	2	1	3
	LT	3	1	2	1	1	1	3
	RT	4	1	4	1	2	1	3
	LT	4	1	3	1	1	1	4
	RT	5	2	3	1	1	1	3
	LT	5	1	3	1	1	1	3
	RT	6	1	3	1	1	1	1
	LT	6	1	2	1	1	1	4
110	RT	1	1	2	1	2	1	2
	LT	1	1	2	1	2	1	2
	RT	2	2	3	1	3	1	4
	LT	2	1	3	1	3	1	3
	RT	3	1	2	1	1	1	2
	LT	3	1	2	1	2	1	1
	RT	4	1	2	1	3	1	3
	LT	4	1	2	1	2	1	2
	RT	5	1	3	1	1	1	3
	LT	5	1	1	1	2	1	1
	RT	6	1	3	1	2	1	3
	LT	6	1	3	1	1	1	2
111	RT	1	1	2	1	3	1	3
	LT	1	1	3	1	4	1	2
	RT	2	1	2	1	4	1	4
	LT	2	1	5	2	5	1	2
	RT	3	1	2	1	2	1	3
	LT	3	1	1	5	4	1	2
	RT	4	1	1	1	2	1	3
	LT	4	1	3	1	4	1	1
	RT	5	1	1	1	2	1	3
	LT	5	1	1	4	4	1	1
	RT	6	1	1	1	1	1	4
	LT	6	1	4	1	5	1	2
112	RT	1	1	2	1	1	1	1
	LT	1	1	1	1	1	1	1
	RT	2	1	2	1	2	1	1
	LT	2	1	2	1	3	1	1
	RT	3	1	1	1	2	1	2
	LT	3	1	1	1	1	1	1
	RT	4	1	1	1	1	1	1
	LT	4	1	1	1	1	1	1
	RT	5	1	1	1	1	1	2
	LT	5	1	1	1	1	1	1
	RT	6	1	2	1	1	1	1
	LT	6	1	1	1	2	1	2
113	RT	1	1	2	1	2	1	2
	LT	1	1	2	1	2	1	3
	RT	2	1	3	1	3	2	3
	LT	2	2	4	1	2	3	4
	RT	3	1	2	1	2	1	3
	LT	3	1	2	1	1	1	3
	RT	4	1	3	1	2	1	2
	LT	4	1	2	1	2	5	2
	RT	5	1	2	1	2	1	2
	LT	5	1	2	1	1	5	3
	RT	6	1	1	1	2	1	4
	LT	6	1	3	1	1	4	4
114	RT	1	1	2	1	2	1	2
	LT	1	1	2	1	2	1	2
	RT	2	1	3	1	2	2	4
	LT	2	1	3	1	3	1	3
	RT	3	1	2	1	1	1	2
	LT	3	1	2	1	2	1	2
	RT	4	1	3	1	2	1	2
	LT	4	1	3	1	1	1	3
	RT	5	1	2	1	1	1	2
	LT	5	1	2	1	1	1	1
	RT	6	1	2	1	1	1	3
	LT	6	1	2	1	3	1	2
115	RT	1	1	2	1	2	1	2
	LT	1	1	2	1	2	1	2
	RT	2	2	4	2	5	2	4
	LT	2	1	2	2	3	1	3
	RT	3	1	2	1	1	1	2
	LT	3	1	2	1	2	1	2
	RT	4	1	2	1	3	1	1
	LT	4	1	2	1	1	1	2
	RT	5	2	3	1	2	1	1
	LT	5	1	2	1	2	1	1
	RT	6	1	2	1	4	1	1
	LT	6	1	1	1	1	1	2
116	RT	1	1	1	1	1	1	2
	LT	1	1	2	1	2	1	2
	RT	2	1	2	1	2	1	3
	LT	2	1	2	1	2	1	2
	RT	3	1	1	1	1	1	2
	LT	3	1	1	1	2	1	2
	RT	4	1	1	1	1	1	3
	LT	4	1	1	1	1	1	1
	RT	5	1	1	1	1	1	2
	LT	5	1	1	1	1	1	2
	RT	6	1	1	1	1	1	2
	LT	6	1	2	1	2	1	1
117	RT	1	2	3	1	2	1	3
	LT	1	1	3	1	2	2	2
	RT	2	2	4	2	3	2	3
	LT	2	3	3	2	4	3	2
	RT	3	2	3	1	2	1	2
	LT	3	3	2	1	2	2	2
	RT	4	2	3	1	2	1	2
	LT	4	1	3	1	3	3	2
	RT	5	1	3	1	2	2	3
	LT	5	2	3	1	3	3	2
	RT	6	1	2	1	2	1	2
	LT	6	2	2	1	2	2	2
118	RT	1	1	4	1	3	1	2
	LT	1	1	4	1	3	1	2
	RT	2	1	4	1	4	1	2
	LT	2	1	5	2	4	1	2
	RT	3	1	3	1	2	1	2
	LT	3	1	3	1	3	1	2
	RT	4	1	4	5	4	1	3
	LT	4	1	4	1	3	1	3
	RT	5	1	2	1	3	1	2
	LT	5	1	3	1	3	1	3
	RT	6	1	1	1	2	1	2
	LT	6	1	2	1	4	1	2
119	RT	1	1	3	1	2	1	1
	LT	1	1	3	1	2	1	1
	RT	2	2	5	1	2	1	2
	LT	2	1	4	1	2	1	2
	RT	3	1	3	1	2	1	1
	LT	3	1	2	1	1	1	2
	RT	4	1	3	1	2	1	1
	LT	4	1	3	1	2	1	1
	RT	5	1	2	1	2	1	1
	LT	5	1	2	1	2	1	2
	RT	6	1	2	1	2	1	1
	LT	6	1	2	1	2	1	1
120	RT	1	1	2	1	1	1	1
	LT	1	5	4	5	3	5	2
	RT	2	1	2	1	1	1	1
	LT	2	6	4	5	5	1	2
	RT	3	1	1	1	2	1	1
	LT	3	6	3	6	3	6	2
	RT	4	1	1	1	1	1	1
	LT	4	6	4	6	3	1	4
	RT	5	1	1	1	1	1	1
	LT	5	1	4	5	3	1	2
	RT	6	1	2	1	1	1	1
	LT	6	6	4	6	3	1	4
121	RT	1	1	3	1	2	1	2
	LT	1	1	4	1	2	1	2
	RT	2	1	4	3	4	1	3
	LT	2	1	4	2	4	2	3
	RT	3	1	4	1	2	1	2
	LT	3	1	4	1	2	1	3
	RT	4	1	3	1	2	1	2
	LT	4	1	3	1	2	1	2
	RT	5	1	3	1	2	1	2
	LT	5	1	2	1	1	1	3
	RT	6	1	3	1	2	1	2
	LT	6	1	3	1	3	1	2
122	RT	1	1	3	1	3	1	2
	LT	1	1	2	1	2	1	1
	RT	2	1	4	1	5	1	2
	LT	2	1	3	1	4	1	2
	RT	3	1	3	1	3	1	2
	LT	3	1	2	1	2	1	2
	RT	4	1	2	1	3	1	1
	LT	4	1	2	1	3	1	1
	RT	5	1	1	1	2	1	2
	LT	5	1	2	1	2	1	1
	RT	6	1	2	1	1	1	1
	LT	6	1	2	1	2	1	1
123	RT	1	1	2	1	2	1	2
	LT	1	1	3	1	2	1	2
	RT	2	1	3	1	4	2	4
	LT	2	1	3	1	2	1	3
	RT	3	1	2	1	2	1	2
	LT	3	1	2	1	2	1	2
	RT	4	1	2	1	2	1	2
	LT	4	1	3	1	1	1	1
	RT	5	1	2	1	2	1	1
	LT	5	1	2	1	1	1	2
	RT	6	1	2	1	2	1	4
	LT	6	1	3	1	1	1	2
124	RT	1	1	2	1	1	1	2
	LT	1	1	2	1	1	1	2
	RT	2	1	3	1	2	1	3
	LT	2	1	3	1	2	1	3
	RT	3	1	1	1	1	1	2
	LT	3	1	1	1	2	1	2
	RT	4	1	1	1	1	1	3
	LT	4	1	2	1	1	1	3
	RT	5	1	2	1	1	1	3
	LT	5	1	1	1	1	1	2
	RT	6	1	2	1	1	1	2
	LT	6	1	2	1	2	1	4
125	RT	1	1	1	1	1	1	1
	LT	1	1	2	1	2	1	1
	RT	2	1	2	1	2	1	2
	LT	2	2	4	2	4	2	2
	RT	3	1	1	1	2	1	1
	LT	3	1	2	1	2	1	1
	RT	4	1	1	1	1	1	1
	LT	4	1	3	1	2	1	1
	RT	5	1	1	1	1	1	1
	LT	5	1	2	1	2	1	1
	RT	6	1	2	1	1	1	2
	LT	6	1	1	1	1	1	2
126	RT	1	1	3	1	2	1	1
	LT	1	1	2	1	2	1	1
	RT	2	1	3	1	3	1	1
	LT	2	1	2	1	2	1	1
	RT	3	2	4	1	2	1	1
	LT	3	1	2	1	2	1	1
	RT	4	1	3	1	1	1	1
	LT	4	1	2	1	2	1	1
	RT	5	1	1	1	1	1	1
	LT	5	1	1	1	1	1	1
	RT	6	1	2	1	1	1	2
	LT	6	1	2	1	2	1	1
127	RT	1	1	2	1	1	1	2
	LT	1	6	3	6	2	6	2
	RT	2	1	3	1	2	1	1
	LT	2	6	4	6	4	6	4
	RT	3	1	1	1	1	1	2
	LT	3	6	2	6	2	6	2
	RT	4	1	1	1	1	1	1
	LT	4	6	2	6	2	6	2
	RT	5	1	1	1	1	1	1
	LT	5	6	2	6	2	5	3
	RT	6	1	2	1	1	1	1
	LT	6	6	4	6	1	6	4
128	RT	1	1	2	1	1	1	1
	LT	1	1	2	1	1	1	1
	RT	2	1	2	1	3	2	2
	LT	2	1	3	1	1	1	2
	RT	3	1	1	1	1	1	2
	LT	3	1	1	1	1	1	1
	RT	4	1	1	1	1	1	1
	LT	4	1	2	1	1	1	1
	RT	5	1	1	1	1	1	1
	LT	5	1	1	1	1	1	1
	RT	6	1	2	1	2	1	3
	LT	6	1	1	1	1	1	1
129	RT	1	1	2	1	2	1	1
	LT	1	1	1	1	1	1	1
	RT	2	1	2	1	2	1	2
	LT	2	1	2	2	3	1	1
	RT	3	1	1	1	1	1	1
	LT	3	1	1	1	2	1	1
	RT	4	1	1	1	1	1	1
	LT	4	1	1	1	1	1	1
	RT	5	1	2	1	1	1	1
	LT	5	1	1	1	1	1	1
	RT	6	1	1	1	1	1	1
	LT	6	1	2	1	2	1	1
130	RT	1	1	2	1	3	1	2
	LT	1	1	2	1	3	1	1
	RT	2	1	3	1	4	2	4
	LT	2	1	3	1	3	1	2
	RT	3	1	1	1	3	1	3
	LT	3	1	2	1	3	1	1
	RT	4	1	2	1	2	1	2
	LT	4	1	1	1	3	1	1
	RT	5	1	1	1	2	1	2
	LT	5	1	1	1	2	1	2
	RT	6	1	2	1	2	1	2
	LT	6	1	1	1	1	1	2
131	RT	1	1	3	1	2	1	2
	LT	1	1	3	1	2	1	2
	RT	2	1	5	1	2	1	2
	LT	2	1	3	2	5	1	2
	RT	3	1	4	1	1	1	2
	LT	3	1	3	1	3	1	2
	RT	4	1	3	1	1	1	2
	LT	4	1	3	1	2	1	1
	RT	5	1	2	1	1	1	2
	LT	5	1	1	1	3	1	1
	RT	6	1	3	1	1	1	2
	LT	6	1	3	2	4	1	1
132	RT	1	1	3	1	2	1	3
	LT	1	1	3	1	2	1	1
	RT	2	1	4	2	4	1	5
	LT	2	1	4	1	4	1	2
	RT	3	1	2	1	2	1	2
	LT	3	1	3	1	2	1	2
	RT	4	1	2	1	1	1	2
	LT	4	1	3	1	2	1	2
	RT	5	1	2	1	2	1	2
	LT	5	1	1	1	2	1	1
	RT	6	1	2	1	3	1	3
	LT	6	1	3	1	1	1	2
133	RT	1	6	2	6	4	6	2
	LT	1	1	2	1	2	1	1
	RT	2	5	5	6	4	6	1
	LT	2	2	3	2	3	3	1
	RT	3	6	2	6	3	6	2
	LT	3	3	2	1	2	2	1
	RT	4	6	2	6	2	6	2
	LT	4	1	2	2	1	1	2
	RT	5	6	2	6	3	6	1
	LT	5	3	2	1	1	3	2
	RT	6	6	4	6	2	6	4
	LT	6	1	2	1	1	1	2
134	RT	1	1	2	1	2	1	3
	LT	1	1	2	1	2	1	3
	RT	2	1	2	2	2	1	5
	LT	2	1	2	1	2	1	5
	RT	3	1	1	1	2	1	2
	LT	3	1	2	1	1	1	3
	RT	4	1	1	1	1	1	3
	LT	4	1	2	1	1	1	3
	RT	5	2	1	1	2	1	3
	LT	5	1	2	1	1	1	3
	RT	6	1	2	1	1	1	3
	LT	6	1	2	1	2	1	4
135	RT	1	1	2	1	2	1	2
	LT	1	1	3	1	2	1	1
	RT	2	1	3	1	3	1	2
	LT	2	1	3	1	3	2	1
	RT	3	1	1	1	1	1	2
	LT	3	1	3	1	1	1	2
	RT	4	1	2	1	2	1	1
	LT	4	1	3	1	1	1	1
	RT	5	1	1	1	1	1	2
	LT	5	1	3	1	1	1	1
	RT	6	1	2	1	2	1	2
	LT	6	1	1	1	2	1	2
136	RT	1	1	1	1	2	1	1
	LT	1	1	2	1	2	1	1
	RT	2	1	2	1	3	1	2
	LT	2	2	2	1	4	1	1
	RT	3	1	1	1	2	1	2
	LT	3	1	1	1	2	1	1
	RT	4	1	1	1	3	1	1
	LT	4	1	2	1	1	1	1
	RT	5	1	1	1	2	1	1
	LT	5	1	1	1	2	1	1
	RT	6	1	1	1	1	1	2
	LT	6	1	2	1	3	1	1
137	RT	1	1	3	1	1	1	2
	LT	1	1	3	1	2	1	1
	RT	2	1	3	1	4	1	1
	LT	2	1	3	1	3	1	2
	RT	3	1	2	1	1	1	2
	LT	3	1	2	1	2	1	2
	RT	4	1	3	1	1	1	1
	LT	4	1	3	1	1	1	1
	RT	5	1	2	1	2	1	1
	LT	5	1	2	1	2	1	2
	RT	6	1	2	1	2	1	1
	LT	6	1	2	1	2	1	2
138	RT	1	1	3	1	1	1	1
	LT	1	1	2	1	2	1	1
	RT	2	1	2	1	4	1	2
	LT	2	2	3	1	2	1	1
	RT	3	1	2	1	1	1	2
	LT	3	1	2	1	2	1	2
	RT	4	1	2	1	3	1	2
	LT	4	1	2	1	1	1	1
	RT	5	1	2	1	3	1	1
	LT	5	2	2	1	2	1	2
	RT	6	1	2	1	2	1	2
	LT	6	1	2	1	1	1	2
139	RT	1	1	2	1	2	1	1
	LT	1	1	2	1	2	1	1
	RT	2	1	2	1	2	1	1
	LT	2	1	3	1	3	1	2
	RT	3	1	1	1	2	1	2
	LT	3	1	1	1	2	1	2
	RT	4	1	2	1	1	1	1
	LT	4	1	1	1	2	1	1
	RT	5	1	2	1	3	1	2
	LT	5	1	2	1	1	1	1
	RT	6	1	2	1	1	1	1
	LT	6	1	1	1	2	1	3
140	RT	1	1	2	1	2	1	1
	LT	1	1	2	1	2	1	1
	RT	2	1	3	1	2	1	1
	LT	2	1	2	1	3	1	1
	RT	3	1	2	1	2	1	2
	LT	3	1	2	1	2	1	1
	RT	4	1	2	1	2	1	1
	LT	4	1	1	1	2	1	1
	RT	5	1	2	1	1	1	1
	LT	5	1	1	1	1	1	1
	RT	6	1	2	1	1	1	1
	LT	6	1	1	1	1	1	1
141	RT	1	1	2	1	2	1	2
	LT	1	4	3	4	3	5	3
	RT	2	1	2	1	2	1	2
	LT	2	5	3	4	5	5	4
	RT	3	1	1	1	1	1	2
	LT	3	4	2	5	4	5	2
	RT	4	1	1	1	1	1	3
	LT	4	5	1	5	3	5	1
	RT	5	1	1	1	2	1	2
	LT	5	5	1	1	3	5	4
	RT	6	1	1	1	1	1	2
	LT	6	1	2	1	2	5	4
142	RT	1	1	2	1	1	1	1
	LT	1	3	2	1	1	1	1
	RT	2	1	1	1	2	1	2
	LT	2	3	2	1	3	1	2
	RT	3	1	2	1	1	1	1
	LT	3	1	2	1	1	1	2
	RT	4	1	1	1	1	1	1
	LT	4	4	1	1	2	1	1
	RT	5	1	1	1	1	1	1
	LT	5	2	3	1	3	1	1
	RT	6	1	1	1	1	1	1
	LT	6	4	2	2	2	1	2
143	RT	1	3	3	1	3	2	2
	LT	1	1	2	1	3	1	1
	RT	2	3	3	2	4	3	2
	LT	2	1	3	1	3	1	2
	RT	3	3	1	2	2	2	2
	LT	3	1	1	1	4	1	1
	RT	4	3	1	1	3	2	1
	LT	4	1	1	2	4	1	1
	RT	5	3	2	1	3	2	2
	LT	5	1	1	1	3	1	1
	RT	6	2	2	1	2	2	2
	LT	6	1	2	1	4	1	1
144	RT	1	1	3	1	2	1	1
	LT	1	1	3	1	3	1	1
	RT	2	1	4	1	2	1	1
	LT	2	1	4	1	5	1	1
	RT	3	1	1	1	2	1	1
	LT	3	1	2	1	3	1	1
	RT	4	1	3	1	3	1	1
	LT	4	1	3	1	3	1	1
	RT	5	1	2	1	2	1	1
	LT	5	1	3	1	2	1	1
	RT	6	1	3	1	2	1	1
	LT	6	1	3	1	4	1	1
145	RT	1	1	4	1	3	1	2
	LT	1	1	4	1	3	1	2
	RT	2	1	5	1	3	1	2
	LT	2	1	4	1	4	1	2
	RT	3	1	4	1	2	1	1
	LT	3	1	4	1	2	1	2
	RT	4	1	4	1	3	1	1
	LT	4	1	5	1	3	1	1
	RT	5	1	3	1	2	1	1
	LT	5	1	3	1	2	1	2
	RT	6	1	3	1	2	1	3
	LT	6	1	3	1	1	1	2
146	RT	1	1	2	1	1	1	2
	LT	1	6	3	6	3	6	4
	RT	2	1	2	1	3	2	4
	LT	2	6	4	6	4	6	4
	RT	3	1	3	1	1	1	2
	LT	3	5	2	6	2	6	3
	RT	4	1	2	1	1	1	3
	LT	4	6	3	6	1	6	2
	RT	5	1	2	1	1	2	3
	LT	5	6	2	6	2	6	3
	RT	6	1	2	1	1	1	2
	LT	6	6	2	6	2	4	4
147	RT	1	1	3	1	1	1	2
	LT	1	1	3	1	1	1	1
	RT	2	2	5	1	2	1	1
	LT	2	3	4	1	3	1	2
	RT	3	1	3	1	2	1	2
	LT	3	2	3	1	2	1	2
	RT	4	1	2	1	1	1	1
	LT	4	2	3	1	1	1	1
	RT	5	1	3	1	1	1	1
	LT	5	3	2	1	2	1	2
	RT	6	1	4	1	2	1	1
	LT	6	2	1	1	2	2	3
148	RT	1	1	3	1	2	1	3
	LT	1	1	2	1	3	1	2
	RT	2	1	4	1	4	1	4
	LT	2	1	3	1	3	1	3
	RT	3	1	2	1	2	6	3
	LT	3	1	2	1	3	1	2
	RT	4	1	3	1	1	1	3
	LT	4	1	2	1	3	1	3
	RT	5	1	2	1	2	1	3
	LT	5	1	2	1	3	1	2
	RT	6	1	2	1	2	1	5
	LT	6	1	3	1	2	1	2
149	RT	1	1	2	1	2	1	1
	LT	1	1	2	1	2	1	1
	RT	2	1	2	1	2	1	2
	LT	2	1	3	1	2	1	2
	RT	3	1	1	1	2	1	1
	LT	3	1	1	1	2	1	1
	RT	4	1	1	1	1	1	2
	LT	4	1	1	1	2	1	1
	RT	5	1	1	1	2	1	1
	LT	5	1	2	1	1	1	1
	RT	6	1	1	1	1	1	1
	LT	6	1	2	1	2	1	1
150	RT	1	1	2	1	2	1	2
	LT	1	1	2	1	3	1	1
	RT	2	1	3	2	3	2	2
	LT	2	1	2	1	3	1	2
	RT	3	1	2	1	2	1	2
	LT	3	1	2	1	2	1	1
	RT	4	1	2	1	2	1	1
	LT	4	1	2	1	2	1	1
	RT	5	1	1	1	2	1	2
	LT	5	1	1	1	2	1	1
	RT	6	1	2	1	2	1	3
	LT	6	1	2	1	1	1	2
151	RT	1	1	2	1	2	1	1
	LT	1	1	2	1	2	1	1
	RT	2	1	2	1	3	2	2
	LT	2	2	3	1	2	1	1
	RT	3	1	2	1	2	1	1
	LT	3	1	2	1	2	1	2
	RT	4	1	2	1	1	1	1
	LT	4	1	2	1	1	1	1
	RT	5	1	1	1	1	1	1
	LT	5	1	1	1	1	1	2
	RT	6	1	1	1	1	1	1
	LT	6	1	2	1	2	1	1
152	RT	1	2	2	2	2	2	3
	LT	1	2	2	3	2	2	2
	RT	2	2	3	2	4	3	2
	LT	2	3	4	3	4	3	2
	RT	3	2	2	2	2	3	2
	LT	3	3	1	2	2	2	2
	RT	4	1	3	2	2	2	2
	LT	4	3	2	4	1	2	1
	RT	5	3	2	3	2	3	2
	LT	5	4	1	4	2	3	2
	RT	6	2	3	2	2	3	2
	LT	6	3	2	4	2	2	4
153	RT	1	1	2	1	1	1	2
	LT	1	1	2	1	1	1	2
	RT	2	1	3	1	3	1	2
	LT	2	1	3	1	1	1	4
	RT	3	1	2	1	1	1	2
	LT	3	1	2	1	2	1	2
	RT	4	1	2	1	1	1	3
	LT	4	1	2	1	1	1	2
	RT	5	1	2	1	1	1	2
	LT	5	1	2	1	1	1	3
	RT	6	1	2	1	2	1	4
	LT	6	1	4	1	1	1	1
154	RT	1	1	2	1	1	1	1
	LT	1	1	2	1	1	1	1
	RT	2	2	3	2	2	1	2
	LT	2	3	4	3	3	2	2
	RT	3	2	2	1	1	1	1
	LT	3	1	2	1	2	1	2
	RT	4	1	1	1	1	1	1
	LT	4	1	2	1	2	1	1
	RT	5	1	2	1	1	1	2
	LT	5	1	2	2	2	2	2
	RT	6	1	1	1	1	1	1
	LT	6	1	2	1	3	1	1
155	RT	1	1	3	1	2	1	5
	LT	1	1	4	1	2	1	5
	RT	2	1	4	2	3	3	5
	LT	2	2	5	1	4	3	5
	RT	3	1	3	1	2	4	4
	LT	3	1	4	1	2	2	4
	RT	4	1	3	1	3	2	5
	LT	4	1	4	1	2	1	5
	RT	5	1	4	1	3	4	3
	LT	5	1	4	1	2	3	4
	RT	6	1	2	1	2	1	5
	LT	6	1	3	1	1	1	5
156	RT	1	1	2	1	1	1	2
	LT	1	1	2	1	1	1	2
	RT	2	1	2	1	2	1	2
	LT	2	1	3	1	3	1	2
	RT	3	1	2	1	2	1	2
	LT	3	1	1	1	1	1	2
	RT	4	1	1	1	1	1	1
	LT	4	1	2	1	1	1	2
	RT	5	1	2	1	1	1	3
	LT	5	1	1	1	1	1	3
	RT	6	1	2	1	1	1	3
	LT	6	1	1	1	1	1	2
157	RT	1	1	2	1	1	1	2
	LT	1	1	2	1	1	1	2
	RT	2	1	2	1	2	1	2
	LT	2	2	2	1	3	1	1
	RT	3	1	1	1	1	1	2
	LT	3	1	1	1	1	1	1
	RT	4	1	2	1	1	1	1
	LT	4	1	2	1	1	1	2
	RT	5	1	1	1	1	1	2
	LT	5	3	2	1	1	1	1
	RT	6	1	1	1	1	1	3
	LT	6	1	1	1	2	1	2
158	RT	1	1	1	1	2	1	1
	LT	1	1	2	1	1	1	1
	RT	2	1	2	1	4	1	1
	LT	2	1	2	2	2	1	1
	RT	3	1	1	1	2	1	1
	LT	3	1	1	1	1	1	1
	RT	4	1	2	1	2	1	1
	LT	4	1	1	1	1	1	1
	RT	5	1	1	1	2	1	1
	LT	5	1	1	1	1	1	1
	RT	6	1	1	1	2	1	1
	LT	6	1	2	1	1	1	1
159	RT	1	1	2	1	2	1	2
	LT	1	1	1	1	2	1	2
	RT	2	1	2	1	2	1	4
	LT	2	1	2	1	3	1	2
	RT	3	1	1	1	1	1	2
	LT	3	1	1	1	2	1	2
	RT	4	1	1	1	1	1	1
	LT	4	1	1	1	2	1	1
	RT	5	1	1	1	1	1	1
	LT	5	1	1	1	1	1	1
	RT	6	1	1	1	1	1	1
	LT	6	1	1	1	1	1	2
160	RT	1	1	2	1	2	1	1
	LT	1	2	2	1	1	1	1
	RT	2	1	3	1	2	1	1
	LT	2	2	3	1	3	1	1
	RT	3	1	1	1	2	1	2
	LT	3	1	1	1	2	1	2
	RT	4	1	2	1	2	1	1
	LT	4	1	1	1	2	1	1
	RT	5	1	2	1	1	1	1
	LT	5	2	1	1	2	1	2
	RT	6	1	2	1	1	1	2
	LT	6	1	1	1	1	1	2
161	RT	1	1	2	1	2	1	1
	LT	1	1	2	1	3	1	1
	RT	2	1	3	1	4	1	2
	LT	2	1	3	2	5	1	1
	RT	3	1	1	1	2	1	2
	LT	3	1	1	1	2	1	2
	RT	4	1	1	1	3	1	1
	LT	4	1	1	1	3	1	1
	RT	5	1	2	1	2	1	1
	LT	5	1	1	1	2	1	1
	RT	6	1	1	1	1	1	2
	LT	6	1	1	1	2	1	1
162	RT	1	1	3	1	3	1	3
	LT	1	1	4	1	2	1	3
	RT	2	1	3	2	4	1	5
	LT	2	1	4	2	4	1	5
	RT	3	1	1	1	3	1	4
	LT	3	1	3	1	3	1	2
	RT	4	1	3	1	3	1	3
	LT	4	1	4	1	2	1	3
	RT	5	1	1	1	2	1	3
	LT	5	1	3	1	2	2	2
	RT	6	1	1	1	2	1	3
	LT	6	1	3	1	2	1	4
163	RT	1	1	3	1	2	1	1
	LT	1	1	2	1	2	1	1
	RT	2	1	3	2	4	3	1
	LT	2	1	2	1	3	1	1
	RT	3	1	3	1	2	1	2
	LT	3	1	2	1	2	1	1
	RT	4	1	2	1	2	1	2
	LT	4	1	1	1	1	1	2
	RT	5	2	2	2	2	1	1
	LT	5	1	2	1	2	1	1
	RT	6	1	2	1	1	1	3
	LT	6	1	2	1	1	1	2
164	RT	1	1	2	1	1	1	1
	LT	1	1	2	1	1	1	1
	RT	2	1	2	1	2	1	2
	LT	2	1	3	1	2	1	2
	RT	3	1	1	1	2	1	2
	LT	3	1	2	1	2	1	2
	RT	4	1	1	1	1	1	2
	LT	4	1	2	1	1	1	1
	RT	5	1	1	1	2	1	2
	LT	5	1	1	1	1	1	1
	RT	6	1	1	1	1	1	2
	LT	6	1	2	1	2	1	2
165	RT	1	1	2	1	1	1	2
	LT	1	1	3	1	1	1	1
	RT	2	1	4	1	3	1	2
	LT	2	1	3	1	2	1	2
	RT	3	1	2	1	2	1	3
	LT	3	1	3	1	1	1	2
	RT	4	1	1	1	1	1	2
	LT	4	1	3	1	1	1	1
	RT	5	1	1	1	1	1	2
	LT	5	1	2	1	2	1	1
	RT	6	1	2	1	3	1	2
	LT	6	1	1	1	1	1	2
166	RT	1	1	2	1	1	1	1
	LT	1	1	3	1	2	1	1
	RT	2	1	3	2	3	1	1
	LT	2	1	4	2	4	1	2
	RT	3	1	3	1	1	1	1
	LT	3	1	2	1	2	1	2
	RT	4	1	2	1	1	1	1
	LT	4	1	3	1	2	1	1
	RT	5	1	1	1	2	1	1
	LT	5	1	2	1	1	1	2
	RT	6	1	3	1	1	1	1
	LT	6	1	3	1	2	1	1
167	RT	1	1	3	1	2	1	1
	LT	1	1	3	1	1	1	1
	RT	2	1	3	1	4	1	1
	LT	2	1	4	1	3	1	1
[truncated: 404 more rows]
